# Supplementary material for: Population Pharmacogenomics for Precision Public Health in Colombia
Source: Front Genet. 2019 Mar 22;10:241. doi: 10.3389/fgene.2019.00241 (PMC6439339; doi:10.3389/fgene.2019.00241)
Supplement: Supplementary file 1 [file Table_1.XLSX]

## Sheet: Sheet1
Supplementary Table 1. PharmaSNP effect allele frequencies and ancestry-associations for Colombian populations
			African Ancestry Associations		European Ancestry Associations		Native American Ancestry Associations		Effect allele frequencies			Frequency Differences
rsID	Effect	Level of evidence	β Value	P Value	β Value	P Value	β Value	P Value	Antioquia	Chocó	Genes	log2(Antioquia/Chocó)	Δ(Antioquia-Chocó)	Euclidean Distance from Origin	Effect Allele
rs776746	Tacrolimus Dosage	1A	0.31	2.65e-24	-0.24	2.9e-23	-0.059	1.22e-09	0.186567	0.678778	CYP3A5	-1.86325	-0.492211	5.26297	T
rs1057910	Warfarin Toxicity/ADR	1A	-0.32	0.00132	0.3	0.000128	0.013	0.665	0.0680103	0.00655556	CYP2C9	3.37496	0.0614548	3.43046	C
rs9923231	Warfarin Dosage	1A	0.25	7.98e-12	-0.19	7.25e-12	-0.043	9.62e-05	0.573165	0.878778	VKORC1	-0.616548	-0.305613	3.1177	C
rs4149056	Simvastatin Toxicity/ADR	1A	-0.22	9e-05	0.18	5.51e-05	0.034	0.0432	0.176258	0.051	SLCO1B1	1.78912	0.125258	2.18401	C
rs3892097	Antidepressant Dosage	1A	0.23	7.73e-05	-0.19	3.13e-05	-0.034	0.0538	0.841206	0.961674	CYP2D6	-0.193089	-0.120468	1.22006	C
rs1799853	Warfarin Dosage	1A	0.25	0.000422	-0.21	0.00025	-0.037	0.0836	0.877289	0.973222	CYP2C9	-0.149718	-0.0959336	0.970948	C
rs887829	Atazanavir Toxicity/ADR	1A	0.068	0.0808	-0.054	0.0778	-0.012	0.3	0.336052	0.412111	UGT1A1	-0.294351	-0.0760596	0.815566	T
rs4244285	Clopidogrel Toxicity/ADR	1A	0.086	0.136	-0.06	0.187	-0.024	0.167	0.104093	0.156556	CYP2C19	-0.588805	-0.0524628	0.788622	A
rs9923231	Anticoagulant Dosage	1B	0.25	7.98e-12	-0.19	7.25e-12	-0.043	9.62e-05	0.573165	0.878778	VKORC1	-0.616548	-0.305613	3.1177	C
rs9934438	Warfarin Dosage	1B	0.25	7.98e-12	-0.19	7.25e-12	-0.043	9.62e-05	0.573165	0.878778	VKORC1	-0.616548	-0.305613	3.1177	G
rs2108622	Warfarin Dosage	1B	-0.23	5.57e-07	0.18	5.02e-07	0.04	0.004	0.274196	0.0732222	CYP4F2	1.90485	0.200974	2.76903	T
rs8099917	Antiviral Efficacy	1B	0.17	0.00011	-0.13	0.000119	-0.03	0.0246	0.732959	0.906556	IFNL3	-0.306663	-0.173597	1.76285	T
rs1800497	Bupropion Efficacy	1B	0.12	0.00287	-0.11	0.000788	-0.011	0.399	0.202031	0.328778	ANKK1	-0.702537	-0.126747	1.44915	A
rs116855232	Azathioprine, Mercaptopurine Toxicity/ADR	1B	-0.14	0.351	0.082	0.488	0.046	0.311	0.0216186	0.0121111	NUDT15	0.835939	0.00950745	0.841328	T
rs7294	Warfarin Dosage	1B	0.064	0.097	-0.049	0.111	-0.014	0.221	0.35667	0.428778	VKORC1	-0.26564	-0.0721077	0.768451	T
rs3745274	Efavirenz Dosage	1B	-0.029	0.423	0.014	0.62	0.013	0.222	0.635021	0.571588	CYP2B6	0.151827	0.0634324	0.652241	G
rs2740574	Tacrolimus Dosage	2A	0.32	4.05e-25	-0.24	2.78e-23	-0.064	9.16e-11	0.0989381	0.595444	CYP3A4	-2.58937	-0.496506	5.5997	C
rs7900194	Warfarin Toxicity/ADR	2A	0.44	0.000804	-0.32	0.002	-0.1	0.00815	0.001	0.0454444	CYP2C9	-5.50603	-0.0444444	5.52394	A
rs776746	Sirolimus Dosage	2A	0.31	2.65e-24	-0.24	2.9e-23	-0.059	1.22e-09	0.186567	0.678778	CYP3A5	-1.86325	-0.492211	5.26297	T
rs1801133	Cyclophosphamide Efficacy	2A	-0.27	9.46e-16	0.21	5.12e-16	0.047	7.52e-06	0.537082	0.145444	MTHFR	1.88468	0.391638	4.34627	A
rs1057910	Acenocoumarol Toxicity/ADR	2A	-0.32	0.00132	0.3	0.000128	0.013	0.665	0.0680103	0.00655556	CYP2C9	3.37496	0.0614548	3.43046	C
rs9934438	Acenocoumarol, phenprocoumon Dosage	2A	0.25	7.98e-12	-0.19	7.25e-12	-0.043	9.62e-05	0.573165	0.878778	VKORC1	-0.616548	-0.305613	3.1177	G
rs2108622	Phenprocoumon Dosage	2A	-0.23	5.57e-07	0.18	5.02e-07	0.04	0.004	0.274196	0.0732222	CYP4F2	1.90485	0.200974	2.76903	T
rs2228570	Peginterferon alfa-2B, Ribavirin Efficacy	2A	-0.17	9.33e-06	0.12	0.000104	0.045	9.17e-05	0.418526	0.206556	VDR	1.01879	0.21197	2.35182	A
rs2359612	Warfarin Dosage	2A	0.18	6.18e-07	-0.14	6.56e-07	-0.033	0.00346	0.557701	0.778778	VKORC1	-0.48172	-0.221077	2.26264	G
rs4149056	Cerivastatin Toxicity/ADR	2A	-0.22	9e-05	0.18	5.51e-05	0.034	0.0432	0.176258	0.051	SLCO1B1	1.78912	0.125258	2.18401	C
rs1045642	Methotrexate Toxicity/ADR	2A	-0.16	1.76e-05	0.12	6.92e-05	0.039	0.000573	0.454608	0.256556	ABCB1	0.825353	0.198053	2.14562	A
rs4148323	Irinotecan Toxicity/ADR	2A	-0.23	0.131	0.17	0.145	0.044	0.335	0.0267732	0.00655556	UGT1A1	2.03	0.0202176	2.04004	A
rs10509681	Rosiglitazone Metabolism/PK	2A	-0.21	0.00225	0.18	0.000878	0.024	0.255	0.119557	0.0343333	CYP2C8	1.80001	0.0852234	1.99157	C
rs8050894	Warfarin Dosage	2A	0.16	3.4e-05	-0.12	2.25e-05	-0.026	0.0234	0.552546	0.745444	VKORC1	-0.432005	-0.192898	1.97676	C
rs1041983	Ethambutol, Isoniazid, Pyrazinamide, Rifampin Toxicity/ADR	2A	0.13	0.000489	-0.098	0.000544	-0.023	0.0359	0.320588	0.495444	NAT2	-0.628005	-0.174857	1.85792	T
rs17708472	Warfarin Dosage	2A	-0.2	0.000458	0.13	0.00364	0.063	0.000269	0.176258	0.0676667	VKORC1	1.38117	0.108591	1.75694	A
rs2884737	Warfarin Dosage	2A	0.24	6.63e-06	-0.19	4.26e-06	-0.039	0.0137	0.810278	0.962111	VKORC1	-0.247786	-0.151833	1.53841	A
rs1799978	Risperidone Efficacy	2A	-0.2	0.000309	0.14	0.00126	0.05	0.0022	0.944299	0.817667	DRD2	0.207731	0.126632	1.28325	T
rs1695	Cyclophosphamide, Epirubicin Toxicity/ADR	2A	0.1	0.00839	-0.076	0.0126	-0.022	0.0615	0.361825	0.478778	GSTP1	-0.404065	-0.116953	1.23736	G
rs3892097	Tamoxifen Dosage	2A	0.23	7.73e-05	-0.19	3.13e-05	-0.034	0.0538	0.841206	0.961674	CYP2D6	-0.193089	-0.120468	1.22006	C
rs7294	Acenocoumarol, Phenprocoumon Dosage	2A	0.064	0.097	-0.049	0.111	-0.014	0.221	0.35667	0.428778	VKORC1	-0.26564	-0.0721077	0.768451	T
rs1800566	Alkylatingagents, Anthracyclines and related substances, Fluorouracil, Platinum compounds Efficacy	2A	0.098	0.0328	-0.073	0.042	-0.021	0.126	0.722649	0.795444	NQO1	-0.138465	-0.072795	0.741001	G
rs28399499	Efavirenz Metabolism/PK	2A	-0.26	0.00232	0.21	0.00153	0.039	0.138	0.990691	0.917667	CYP2B6	0.110465	0.0730241	0.738548	T
rs3745274	Methadone Dosage	2A	-0.029	0.423	0.014	0.62	0.013	0.222	0.635021	0.571588	CYP2B6	0.151827	0.0634324	0.652241	G
rs7412	Atorvastatin Efficacy	2A	0.056	0.365	-0.045	0.345	-0.0078	0.669	0.0886289	0.126	APOE	-0.507575	-0.0373711	0.630312	T
rs4680	Nicotine Efficacy	2A	-0.058	0.145	0.063	0.0451	-0.0064	0.59	0.366979	0.312111	COMT	0.233639	0.0548683	0.596356	A
rs17244841	HMG-CoA reductase inhibitors, Pravastatin, Simvastatin Efficacy	2A	-0.16	0.0204	0.11	0.0429	0.045	0.0304	0.954608	0.901	HMGCR	0.0833817	0.0536082	0.542528	A
rs2279345	Efavirenz Metabolism/PK	2A	0.056	0.242	-0.047	0.204	-0.0067	0.634	0.799969	0.851	CYP2B6	-0.0892149	-0.0510309	0.518049	C
rs4149015	Pravastatin Efficacy	2A	0.23	0.0173	-0.21	0.0055	-0.015	0.588	0.93399	0.984333	SLCO1B1	-0.0757403	-0.0503436	0.509102	G
rs776746	Cyclosporine Dosage	2B	0.31	2.65e-24	-0.24	2.9e-23	-0.059	1.22e-09	0.186567	0.678778	CYP3A5	-1.86325	-0.492211	5.26297	T
rs11615	Carboplatin, Cisplatin, Oxaliplatin, Platinum, Platinum compounds Toxicity/ADR	2B	-0.3	2.25e-19	0.25	4.14e-21	0.045	3.01e-05	0.485536	0.0748636	ERCC1	2.69724	0.410672	4.91328	A
rs7793837	Salbutamol, selectivebeta-2-adrenoreceptoragonists Efficacy	2B	-0.27	1.12e-18	0.21	8.51e-18	0.054	4.04e-08	0.691722	0.245444	CRHR2	1.4948	0.446277	4.70646	A
rs20455	Atorvastatin Efficacy	2B	0.29	7.74e-20	-0.21	3.63e-17	-0.066	3.59e-11	0.366979	0.795444	KIF6	-1.11606	-0.428465	4.42762	G
rs1954787	Antidepressants Efficacy	2B	-0.24	1.57e-14	0.18	4.01e-13	0.053	6.27e-08	0.619557	0.212111	GRIK4	1.54642	0.407446	4.35805	C
rs11212617	Metformin Efficacy	2B	0.28	1.91e-17	-0.21	3.51e-16	-0.056	3.84e-08	0.330897	0.739889	C11orf65	-1.16093	-0.408992	4.25149	C
rs7997012	Antidepressants, citalopram, selective serotonin reuptake inhibitors Efficacy	2B	-0.27	3.22e-11	0.2	1.96e-09	0.066	1.58e-07	0.351515	0.0676667	HTR2A	2.37707	0.283849	3.70236	A
rs489693	Amisulpride, Aripiprazole, Clozapine, Haloperidol, Olanzapine, Paliperidone, Quetiapine, Risperidone, Ziprasidone Toxicity/ADR	2B	0.24	1.84e-11	-0.18	5.15e-10	-0.055	6.44e-07	0.176258	0.501	MC4R	-1.50712	-0.324742	3.58011	A
rs339097	Warfarin Dosage	2B	0.33	2e-06	-0.26	3.23e-06	-0.063	0.003	0.0164639	0.139889	CALU	-3.0869	-0.123425	3.32451	G
rs6988229	Salbutamol Efficacy	2B	0.22	5.7e-10	-0.17	5.97e-09	-0.051	3.35e-06	0.191722	0.489889	COL22A1	-1.35344	-0.298167	3.27447	T
rs1042522	Antineoplastic agents, Cisplatin, Cyclophosphamide, Fluorouracil, Paclitaxel Toxicity/ADR	2B	0.23	2.94e-10	-0.16	9.02e-09	-0.054	7.76e-07	0.284505	0.589889	TP53	-1.05199	-0.305384	3.22995	G
rs4713916	Antidepressants, Citalopram, Fluoxetine, Mirtazapine, Paroxetine, Selective serotonin reuptake inhibitors, Venlafaxine Efficacy	2B	-0.29	2.91e-09	0.23	1.27e-09	0.049	0.00127	0.274196	0.0621111	FKBP5	2.14228	0.212085	3.01453	A
rs3812718	Carbamazepine Dosage	2B	-0.18	3.77e-07	0.13	1.81e-06	0.038	0.000294	0.552546	0.273222	SCN1A	1.01602	0.279324	2.97229	T
rs1051730	Nicotine Toxicity/ADR	2B	-0.2	7.35e-07	0.17	6.4e-08	0.022	0.0702	0.35667	0.117667	CHRNA3	1.59988	0.239003	2.87609	A
rs1719247	HMG-CoA reductase inhibitors, Simvastatin Toxicity/ADR	2B	-0.21	4.87e-09	0.17	4.18e-09	0.037	0.000891	0.537082	0.267667	NA	1.00471	0.269416	2.8754	C
rs924607	Vincristine Toxicity/ADR	2B	-0.24	7.52e-08	0.18	2.46e-07	0.049	0.000214	0.325742	0.0987011	NA	1.72259	0.227041	2.84993	T
rs2108622	Acenocoumarol Dosage	2B	-0.23	5.57e-07	0.18	5.02e-07	0.04	0.004	0.274196	0.0732222	CYP4F2	1.90485	0.200974	2.76903	T
rs4444903	Cetuximab Efficacy	2B	0.18	3.31e-07	-0.14	2.22e-07	-0.031	0.00382	0.501	0.756556	EGF	-0.594635	-0.255556	2.62382	G
rs25487	Carboplatin, Cisplatin, Oxaliplatin, Platinum, Platinum compounds Efficacy	2B	0.25	5.23e-09	-0.19	1.91e-08	-0.051	9.91e-05	0.629866	0.873222	XRCC1	-0.471304	-0.243356	2.47878	C
rs2232228	Anthracyclines Toxicity/ADR	2B	0.2	2.83e-07	-0.16	1.53e-07	-0.033	0.00489	0.640175	0.878778	HAS3	-0.457031	-0.238603	2.4294	A
rs7779029	Irinotecan Toxicity/ADR	2B	0.24	2.38e-06	-0.17	2.03e-05	-0.059	9.6e-05	0.0886289	0.256556	SEMA3C	-1.53342	-0.167927	2.27405	C
rs1933437	Sunitinib Toxicity/ADR	2B	-0.14	0.000117	0.12	1.95e-05	0.013	0.211	0.56801	0.362111	FLT3	0.649485	0.205899	2.159	A
rs3753380	Latanoprost Efficacy	2B	0.25	8.45e-08	-0.18	6.24e-07	-0.058	5.05e-05	0.727804	0.939889	PTGFR	-0.36894	-0.212085	2.1527	C
rs2231142	Allopurinol Dosage	2B	-0.25	0.000292	0.15	0.00494	0.083	3.86e-05	0.140175	0.0398889	ABCG2	1.81317	0.100286	2.07204	T
rs17782313	Antipsychotics Toxicity/ADR	2B	0.2	2.05e-05	-0.15	6.86e-05	-0.046	0.00138	0.109247	0.267667	MC4R	-1.29284	-0.158419	2.04477	C
rs2298383	Caffeine Toxicity/ADR	2B	0.16	6.48e-06	-0.11	7.23e-05	-0.043	5.66e-05	0.495845	0.694182	ADORA2A	-0.485423	-0.198336	2.0419	C
rs16960228	Hydrochlorothiazide Efficacy	2B	0.17	0.00012	-0.13	0.000365	-0.042	0.00217	0.140175	0.306556	PRKCA	-1.12892	-0.16638	2.01065	A
rs738409	Asparaginase, Cyclophosphamide, Daunorubicin, Prednisolone, Vincristine Toxicity/ADR	2B	-0.17	3.69e-05	0.13	7.54e-05	0.034	0.00687	0.397907	0.217667	PNPLA3	0.870312	0.180241	2.00153	G
rs1799971	Ethanol Metabolism/PK	2B	-0.22	0.000231	0.17	0.000246	0.041	0.0229	0.160794	0.051	OPRM1	1.65664	0.109794	1.98744	G
rs1532624	HMG-CoA Efficacy	2B	0.19	8.36e-06	-0.15	1.34e-05	-0.039	0.00351	0.686567	0.867667	CETP	-0.33774	-0.1811	1.84222	C
rs2234922	Carbamazepine Dosage	2B	0.14	0.000503	-0.1	0.00202	-0.037	0.00298	0.176258	0.334333	EPHX1	-0.923601	-0.158076	1.8308	G
rs1876828	Budesonide, Corticosteroids, Fluticasonepropionate, Fluticasone/Salmeterol, Triamcinolone Efficacy	2B	0.38	5.37e-10	-0.32	1.77e-11	-0.046	0.016	0.820588	0.989889	CRHR1	-0.270609	-0.169301	1.7145	C
rs578776	Nicotine Toxicity/ADR	2B	-0.11	0.00339	0.1	0.000319	3.7e-05	0.997	0.521619	0.362111	CHRNA3	0.526563	0.159507	1.67974	G
rs730012	Aspirin Toxicity/ADR	2B	-0.16	0.000943	0.11	0.00248	0.039	0.00665	0.238113	0.112765	LTC4S	1.07833	0.125349	1.65349	C
rs11598702	Gemcitabine Metabolism/PK	2B	-0.11	0.00476	0.088	0.00476	0.02	0.0859	0.35667	0.210302	NT5C2	0.762125	0.146368	1.65021	C
rs4803419	Efavirenz Metabolism/PK	2B	0.11	0.00876	-0.071	0.0267	-0.031	0.0113	0.665948	0.823785	CYP2B6	-0.306857	-0.157836	1.60792	C
rs7297610	Hydrochlorothiazide Efficacy	2B	-0.2	3.27e-05	0.14	0.00011	0.045	0.00169	0.913371	0.756556	YEATS4	0.271755	0.156816	1.59153	C
rs746647	Nevirapine Toxicity/ADR	2B	-0.15	0.000957	0.11	0.002	0.033	0.0128	0.299969	0.173222	CCHCR1	0.79219	0.126747	1.49467	G
rs1800497	Ethanol Efficacy	2B	0.12	0.00287	-0.11	0.000788	-0.011	0.399	0.202031	0.328778	ANKK1	-0.702537	-0.126747	1.44915	A
rs1800497	Antipsychotics, Clozapine, Olanzapine, Risperidone Efficacy	2B	0.12	0.00287	-0.11	0.000788	-0.011	0.399	0.202031	0.328778	ANKK1	-0.702537	-0.126747	1.44915	A
rs264588	Radiotherapy Toxicity/ADR	2B	0.12	0.00474	-0.098	0.00241	-0.015	0.232	0.191722	0.305598	TANC1	-0.67262	-0.113876	1.32257	A
rs7582141	Radiotherapy Toxicity/ADR	2B	0.1	0.0402	-0.085	0.0258	-0.012	0.407	0.191722	0.299851	TANC1	-0.64523	-0.108129	1.25917	T
rs1056892	Anthracyclines Toxicity/ADR	2B	-0.082	0.0246	0.065	0.0235	0.014	0.208	0.717495	0.595444	CBR3	0.269002	0.12205	1.2498	G
rs10306114	Aspirin Efficacy	2B	0.15	0.033	-0.14	0.0118	-0.0059	0.778	0.0525464	0.112111	PTGS1	-1.09327	-0.0595647	1.245	G
rs1695	Cisplatin Toxicity/ADR	2B	0.1	0.00839	-0.076	0.0126	-0.022	0.0615	0.361825	0.478778	GSTP1	-0.404065	-0.116953	1.23736	G
rs6432512	Radiotherapy Toxicity/ADR	2B	0.12	0.00508	-0.096	0.00284	-0.016	0.207	0.196876	0.303326	TANC1	-0.623578	-0.106449	1.23369	T
rs12777823	Warfarin Dosage	2B	-0.17	0.00114	0.12	0.00327	0.044	0.00558	0.897907	0.778778	NA	0.205355	0.119129	1.20886	G
rs1051740	Carbamazepine Dosage	2B	-0.11	0.0127	0.071	0.0444	0.036	0.00671	0.305124	0.201	EPHX1	0.602199	0.104124	1.20284	C
rs13306278	Selective Efficacy	2B	0.38	1.8e-06	-0.33	1.05e-07	-0.039	0.108	0.887598	0.995318	COMT, TXNRD2	-0.165251	-0.10772	1.0898	C
rs1801274	Trastuzumab Efficacy	2B	-0.06	0.1	0.047	0.102	0.012	0.279	0.598938	0.495444	FCGR2A	0.273684	0.103494	1.07051	A
rs4961	Furosemide, Spironolactone Efficacy	2B	0.19	0.00186	-0.15	0.00139	-0.03	0.0966	0.830897	0.934333	ADD1	-0.169268	-0.103436	1.04812	G
rs7853758	Anthracyclinesandrelatedsubstances Toxicity/ADR	2B	-0.11	0.0113	0.081	0.0142	0.021	0.0946	0.784505	0.684333	SLC28A3	0.197084	0.100172	1.02092	G
rs2072661	Nicotine Toxicity/ADR	2B	0.083	0.0843	-0.078	0.0384	-0.0016	0.91	0.178083	0.256814	CHRNB2	-0.528171	-0.0787306	0.948059	A
rs716274	Etoposide, Platinum compounds Toxicity/ADR	2B	-0.054	0.167	0.067	0.03	-0.013	0.286	0.459763	0.371787	DYNC2H1	0.306416	0.0879764	0.931598	G
rs2952768	Buprenorphine, Fentanyl, Meperidine, Morphine, Opioids, Pentazocine Dosage	2B	-0.082	0.0593	0.052	0.129	0.027	0.0376	0.351515	0.267667	NA	0.393151	0.0838488	0.926083	C
rs885004	Anthracyclines and related substances Toxicity/ADR	2B	0.13	0.0228	-0.089	0.0417	-0.034	0.0407	0.825742	0.912111	SLC28A3	-0.143518	-0.0863688	0.875531	G
rs7270101	Peginterferon alfa-2B, Ribavirin Toxicity/ADR	2B	-0.13	0.099	0.12	0.0605	0.01	0.671	0.0783196	0.0454444	ITPA	0.785269	0.0328751	0.851308	C
rs1517114	Irinotecan Toxicity/ADR	2B	0.061	0.0933	-0.053	0.0631	-0.0066	0.544	0.361825	0.437782	C8orf34	-0.27492	-0.0759569	0.807791	C
rs1076560	Cocaine Toxicity/ADR	2B	-0.063	0.247	0.032	0.454	0.028	0.0866	0.14533	0.0954444	DRD2	0.606598	0.0498855	0.785377	A
rs1801394	Methotrexate Toxicity/ADR	2B	-0.059	0.172	0.063	0.0616	-0.0061	0.64	0.284505	0.217667	MTRR	0.386334	0.0668385	0.772006	G
rs1801019	Capecitabine, Fluorouracil, Leucovorin, Tegafur Toxicity/ADR	2B	0.062	0.145	-0.06	0.0736	-0.00059	0.963	0.21234	0.278778	UMPS	-0.392738	-0.0664376	0.771776	C
rs4693075	Atorvastatin, HMG-CoA reductase inhibitors, Rosuvastatin Toxicity/ADR	2B	0.058	0.143	-0.038	0.225	-0.018	0.119	0.361825	0.428778	COQ2	-0.244939	-0.066953	0.712928	G
rs4880	Cyclophosphamide Efficacy	2B	0.053	0.18	-0.043	0.163	-0.007	0.551	0.516464	0.584333	SOD2	-0.178124	-0.0678694	0.701679	A
rs6065	Aspirin Efficacy	2B	0.057	0.255	-0.04	0.307	-0.014	0.338	0.150485	0.201	GP1BA	-0.41758	-0.0505155	0.655404	T
rs4149601	Diuretics, Hydrochlorothiazide Efficacy	2B	-0.079	0.0507	0.045	0.154	0.03	0.0121	0.732959	0.673222	NEDD4L	0.122649	0.0597365	0.609826	G
rs1346268	HMG-CoA reductase inhibitors, Simvastatin Toxicity/ADR	2B	0.047	0.239	-0.02	0.527	-0.027	0.0266	0.583474	0.634333	NA	-0.120572	-0.0508591	0.522688	T
rs10455872	HMG-CoA Efficacy	2B	0.28	0.00529	-0.23	0.00306	-0.037	0.216	0.944299	0.995444	LPA	-0.0760971	-0.0511455	0.517085	A
rs61750900	Nicotine Metabolism/PK	2B	0.16	0.0659	-0.16	0.0185	0.0046	0.862	0.928835	0.978528	UGT2B10	-0.0751908	-0.049693	0.502587	G
